# Supplementary material for: Reliable DNA Markers for a Previously Unidentified, Yet Broadly Deployed Hessian Fly Resistance Gene on Chromosome 6B in Pacific Northwest Spring Wheat Varieties
Source: Front Plant Sci. 2022 Jun 13;13:779096. doi: 10.3389/fpls.2022.779096 (PMC9234662; doi:10.3389/fpls.2022.779096)
Supplement: Supplementary file 1 [file Table_1.XLSX]

## Sheet: Sheet1
Table S1 - 180 Recombinant Inbred Lines (RILs) created from the cross of Kelse and Scarlet used to map resistance loci. Zero percent infected means no adult Hessian fly larva were found on any plants. One hundred percent infected means all plants had one or more adult hessian fly larva. * Alturas is a Hessian fly susceptible line, while Hollis is resistant to Hessian fly, they are internal checks…
Line Name	Percent Infected
Kelse	5
Scarlet	100
Alturas*	98
Hollis*	2
KxS_RIL1	80
KxS_RIL3	84
KxS_RIL4	0
KxS_RIL5	0
KxS_RIL6	0
KxS_RIL7	100
KxS_RIL8	89
KxS_RIL9	100
KxS_RIL10	100
KxS_RIL11	0
KxS_RIL12	0
KxS_RIL13	100
KxS_RIL14	0
KxS_RIL15	85
KxS_RIL16	0
KxS_RIL17	84
KxS_RIL18	100
KxS_RIL19	0
KxS_RIL20	0
KxS_RIL21	58
KxS_RIL22	20
KxS_RIL23	0
KxS_RIL24	0
KxS_RIL25	0
KxS_RIL26	100
KxS_RIL27	80
KxS_RIL28	85
KxS_RIL29	20
KxS_RIL30	0
KxS_RIL31	95
KxS_RIL32	0
KxS_RIL33	80
KxS_RIL34	0
KxS_RIL35	75
KxS_RIL36	0
KxS_RIL37	0
KxS_RIL38	75
KxS_RIL39	0
KxS_RIL40	5
KxS_RIL41	5
KxS_RIL42	0
KxS_RIL43	0
KxS_RIL44	21
KxS_RIL45	40
KxS_RIL46	90
KxS_RIL47	80
KxS_RIL49	0
KxS_RIL50	0
KxS_RIL51	100
KxS_RIL52	75
KxS_RIL53	95
KxS_RIL54	0
KxS_RIL55	0
KxS_RIL56	90
KxS_RIL57	0
KxS_RIL58	95
KxS_RIL59	100
KxS_RIL60	95
KxS_RIL61	83
KxS_RIL62	95
KxS_RIL63	0
KxS_RIL64	0
KxS_RIL65	95
KxS_RIL66	95
KxS_RIL67	0
KxS_RIL68	0
KxS_RIL69	0
KxS_RIL70	0
KxS_RIL71	0
KxS_RIL72	95
KxS_RIL73	89
KxS_RIL74	0
KxS_RIL75	0
KxS_RIL76	0
KxS_RIL296	0
KxS_RIL78	5
KxS_RIL79	0
KxS_RIL80	70
KxS_RIL81	90
KxS_RIL82	95
KxS_RIL83	0
KxS_RIL84	5
KxS_RIL85	100
KxS_RIL86	5
KxS_RIL88	0
KxS_RIL89	84
KxS_RIL90	0
KxS_RIL91	89
KxS_RIL93	95
KxS_RIL94	74
KxS_RIL96	90
KxS_RIL97	69
KxS_RIL98	79
KxS_RIL99	0
KxS_RIL100	0
KxS_RIL101	90
KxS_RIL102	100
KxS_RIL103	5
KxS_RIL105	42
KxS_RIL106	95
KxS_RIL107	0
KxS_RIL108	100
KxS_RIL109	100
KxS_RIL110	0
KxS_RIL111	89
KxS_RIL112	0
KxS_RIL113	100
KxS_RIL114	0
KxS_RIL115	0
KxS_RIL116	82
KxS_RIL117	0
KxS_RIL118	100
KxS_RIL119	0
KxS_RIL120	95
KxS_RIL121	89
KxS_RIL122	0
KxS_RIL123	0
KxS_RIL124	89
KxS_RIL125	5
KxS_RIL126	0
KxS_RIL127	0
KxS_RIL128	0
KxS_RIL129	0
KxS_RIL130	30
KxS_RIL131	0
KxS_RIL133	45
KxS_RIL134	0
KxS_RIL135	20
KxS_RIL136	85
KxS_RIL137	0
KxS_RIL138	5
KxS_RIL139	90
KxS_RIL140	5
KxS_RIL141	100
KxS_RIL142	16
KxS_RIL143	0
KxS_RIL144	89
KxS_RIL145	95
KxS_RIL146	85
KxS_RIL147	0
KxS_RIL148	94
KxS_RIL149	95
KxS_RIL150	85
KxS_RIL151	89
KxS_RIL191	83
KxS_RIL153	0
KxS_RIL154	100
KxS_RIL155	5
KxS_RIL297	0
KxS_RIL157	90
KxS_RIL158	0
KxS_RIL159	10
KxS_RIL160	65
KxS_RIL161	95
KxS_RIL162	89
KxS_RIL164	75
KxS_RIL165	0
KxS_RIL166	80
KxS_RIL167	90
KxS_RIL168	95
KxS_RIL169	95
KxS_RIL170	90
KxS_RIL171	90
KxS_RIL172	5
KxS_RIL173	95
KxS_RIL174	5
KxS_RIL175	0
KxS_RIL176	89
KxS_RIL177	74
KxS_RIL178	0
KxS_RIL180	30
KxS_RIL181	0
KxS_RIL182	0
KxS_RIL183	100
KxS_RIL184	95
KxS_RIL186	0
KxS_RIL187	94
KxS_RIL188	100
KxS_RIL189	0
KxS_RIL190	95
