# Supplementary material for: Reliable DNA Markers for a Previously Unidentified, Yet Broadly Deployed Hessian Fly Resistance Gene on Chromosome 6B in Pacific Northwest Spring Wheat Varieties
Source: Front Plant Sci. 2022 Jun 13;13:779096. doi: 10.3389/fpls.2022.779096 (PMC9234662; doi:10.3389/fpls.2022.779096)
Supplement: Supplementary file 2 [file Table_2.XLSX]

## Sheet: Sheet1
Table S2- Panel A: 220 spring wheat lines used to calculate marker specificity and sensitivity. Market Class abbreviations; Hard Red Spring (HRS), Hard White Spring (HWS), Soft White Spring (SWS). Hessian Fly Response: Resistant = 20% or less of the plants tested per line had larvae and/or puparia present. Susceptible = more than 20% of the plants tested per line had larvae and/or puparia present…
Line Name	Market Class	Hessian Fly Response	kelse6BS_167037	kelse6BS_4554201	kelse6BS_6196634
Alpowa	SWS	Susceptible	-	-	-
Alturas	HRS	Susceptible	-	-	-
CF_BC41-1-1	SWS	Susceptible	-	-	-
CF_BC89-3-3	SWS	Susceptible	-	-	-
CF_BC98-3-2	HRS	Susceptible	-	-	+
CF_DHS-014	SWS	Susceptible	-	-	-
CF_DHS-059	HRS	Susceptible	-	-	ND
CL11020-1	SWS	Susceptible	-	-	-
CL11020-1	SWS	Susceptible	-	-	-
CL13008-3	SWS	Susceptible	-	-	-
CLBC1301-3	SWS	Susceptible	-	-	-
CLSW11057-1	SWS	Susceptible	-	-	-
HR14025-7	HRS	Susceptible	-	-	-
HR14135-1	HWS	Susceptible	-	-	-
HRBC1250-2	HWS	Susceptible	-	-	ND
HRS12132-3	HRS	Susceptible	-	-	ND
HRS13018-7	HRS	Susceptible	-	-	ND
HW08002-1	HRS	Susceptible	-	-	ND
JD	SWS	Susceptible	-	-	-
SW08078-2	SWS	Susceptible	-	-	-
SW11DH-31-2	HRS	Susceptible	-	-	+
SW12034-7	SWS	Susceptible	-	-	-
SW12039-3	SWS	Susceptible	-	-	-
SW12087-4	SWS	Susceptible	-	-	-
SW12089-6	SWS	Susceptible	-	-	-
SW12102-1	SWS	Susceptible	-	-	-
SW12103-8	SWS	Susceptible	-	-	-
SW13085-6	SWS	Susceptible	-	-	-
SW13089-1	SWS	Susceptible	-	-	-
SW14206-5	SWS	Susceptible	-	-	-
SWBC1114-6	SWS	Susceptible	-	-	-
SWCLBC1001-16	SWS	Susceptible	-	-	-
SWCLBC1004-16	SWS	Susceptible	-	-	-
SWCLBC1005-13	SWS	Susceptible	-	-	ht
SWCLBC1005-7	SWS	Susceptible	-	-	-
SWCLBC1023-5	SWS	Susceptible	-	-	-
SY605CL	HRS	Susceptible	-	-	-
WA 8193	SWS	Susceptible	-	-	-
WA 8213 (SW08026-1)	SWS	Susceptible	-	-	ND
WA 8216 (HW08025-5)	HRS	Susceptible	-	-	-
WA 8219 (SW11DH-14-3)	HRS	Susceptible	-	-	ND
WA 8223 (GHSSD014)	SWS	Susceptible	-	-	-
WA 8224 (SW08025-4)	SWS	Susceptible	-	-	-
WA 8240	HRS	Susceptible	-	-	ND
WA 8295 CL+	SWS	Susceptible	-	-	-
WA 8296 CL+	SWS	Susceptible	-	-	-
WB9717	HRS	Susceptible	-	-	-
WB9879CLP	HRS	Susceptible	-	-	ND
12SB0224	HWS	Susceptible	-	-	-
CF_DHS-010	SWS	Susceptible	-	-	-
CLBC1017-2	SWS	Susceptible	-	-	-
HR08064-11	HRS	Susceptible	-	-	-
HR08114-1	HRS	Susceptible	-	-	-
HR11064-4	HRS	Susceptible	-	-	-
HR11076-5	HRS	Susceptible	-	-	ND
HR14087-4	HWS	Susceptible	-	-	-
HRBC1113-3	HRS	Susceptible	-	-	ND
SWCL11023-6	SWS	Susceptible	-	-	-
SY605CL	HRS	Susceptible	-	-	-
WA 8266 CL+	SWS	Susceptible	-	-	-
WB9350	HRS	Susceptible	-	-	-
XB9290	HRS	Susceptible	-	-	-
XB9591	HRS	Susceptible	-	-	-
SW11059-2	SWS	Susceptible	-	-	-
SWCLBC1004-16	SWS	Susceptible	-	-	-
WA 8220 (SW11DH-25-5)	HRS	Susceptible	-	-	ND
CL11023-2	SWS	Susceptible	-	-	-
CF_BC75-1-6	SWS	Susceptible	-	-	-
CF_BC75-1-7	SWS	Susceptible	-	-	-
CL13012-4	SWS	Susceptible	-	-	-
HRS13027-8	HRS	Susceptible	-	-	-
CL08002-1	SWS	Susceptible	-	-	-
SW12080-4	SWS	Susceptible	-	-	-
SW14170-5	SWS	Susceptible	-	-	-
WA 8236	SWS	Susceptible	-	-	-
HRS12140-6	HRS	Susceptible	-	-	ND
CF_DHS-013	SWS	Susceptible	-	-	-
CF_DHS-068	HRS	Susceptible	-	-	-
HR11113-8	HRS	Susceptible	-	-	-
10PN3039-02	HRS	Susceptible	-	-	-
HR11011-3	HRS	Susceptible	-	-	ND
HRBC1246-2	HRS	Susceptible	-	-	ND
WA 8258	HRS	Susceptible	-	-	-
HR11057-9	HRS	Susceptible	-	-	-
HRBC1219-10	HRS	Susceptible	-	-	ND
SW12080-5	SWS	Susceptible	-	-	-
HRS12020-5	HRS	Susceptible	-	-	ND
CL13012-5	SWS	Susceptible	-	-	-
SW12037-5	SWS	Susceptible	-	-	-
SW13099-9	SWS	Susceptible	-	-	-
LOUISE	SWS	Susceptible	-	-	-
DIVA	SWS	Susceptible	-	-	-
SW14172-2	SWS	Resistant	-	-	-
JEFFERSON	HRS	Resistant	+	+	+
SW14046-5	SWS	Resistant	-	-	-
SW14164-5	SWS	Resistant	-	-	-
WA 8189	SWS	Resistant	+	ht	+
WA 8214 (SW08051-2)	SWS	Resistant	-	-	-
SW14118-3	SWS	Resistant	-	-	-
SW14163-9	SWS	Resistant	-	-	-
WA 8215 (SW08048-4)	SWS	Resistant	-	-	-
CLBC1002-6	SWS	Resistant	-	-	-
SW13034-2	SWS	Resistant	-	-	-
CF_BC63-2-1	HRS	Resistant	+	+	+
HRS12094-5	HRS	Resistant	+	+	+
SWBC1304-5	SWS	Resistant	-	-	-
SW12059-2	SWS	Resistant	+	+	+
CLBC1016-1	SWS	Resistant	-	-	-
ALUM	HRS	Resistant	+	+	+
HR11010-10	HRS	Resistant	+	+	+
Hollis	HRS	Resistant	+	+	+
SW08073-1	SWS	Resistant	+	+	+
HW12002-10	HWS	Resistant	+	+	+
SW11DH-122-5	HRS	Resistant	+	+	+
HR14041-8	HRS	Resistant	+	+	+
WA 8222 (HR08109-3)	SWS	Resistant	+	+	+
08PN2001-07	SWS	Resistant	-	-	ht
11PN2532-507	SWS	Resistant	-	-	-
16-HRS-5172	HRS	Resistant	+	+	+
BR7030	HRS	Resistant	+	+	+
CF_BC108-6-2	SWS	Resistant	+	+	+
CF_BC41-2-3	SWS	Resistant	+	+	+
CF_BC67-3-4	HRS	Resistant	+	+	+
CF_BC92-1-1	SWS	Resistant	+	+	+
CF_BC92-5-1	SWS	Resistant	+	+	+
CF_BC96-3-1	HRS	Resistant	+	+	+
CF_BC96-3-2	HRS	Resistant	+	+	+
CF_BC96-4-3	HRS	Resistant	+	+	+
CF_BC96-4-9	HRS	Resistant	+	+	+
CF_BC98-5-4	HRS	Resistant	+	+	+
CF13012-2	HRS	Resistant	+	+	+
CFBC1301-11	HRS	Resistant	+	+	+
CFBC1301-13	HRS	Resistant	+	+	+
CFBC1302-6	HRS	Resistant	+	+	+
CFBC1302-8	HRS	Resistant	+	+	+
CFBC1303-11	HRS	Resistant	+	+	+
CFBC1305-7	HRS	Resistant	+	+	+
CFBC1312-9	HRS	Resistant	+	+	+
CHET	HRS	Resistant	+	+	+
CL11029-5	SWS	Resistant	+	+	+
CL14016-8	SWS	Resistant	+	+	+
GLEE	HRS	Resistant	+	+	+
HR08068-7	HRS	Resistant	+	+	+
HR08069-1	HRS	Resistant	+	+	+
HR10025-6	HRS	Resistant	+	+	+
HR10025-7	HRS	Resistant	+	+	+
HR11030-6	HRS	Resistant	+	+	+
HR11037-1	HRS	Resistant	+	+	+
HR11065-6	HRS	Resistant	+	+	+
HR14021-11	HRS	Resistant	+	+	+
HR14021-8	HRS	Resistant	+	+	+
HR14050-11	HRS	Resistant	+	+	+
HR14064-2	HRS	Resistant	+	+	+
HR14087-3	HWS	Resistant	+	+	+
HR14097-2	HRS	Resistant	+	+	+
HRBC1242-5	HWS	Resistant	-	-	ND
HRS12026-5	HRS	Resistant	+	+	+
HRS12027-10	HRS	Resistant	ht	ht	+
HRS12040-4	HRS	Resistant	+	+	+
HRS12052-5	HRS	Resistant	+	+	+
HRS12075-6	HRS	Resistant	+	+	+
HRS13002-1	HRS	Resistant	+	+	+
HRS13003-5	HRS	Resistant	+	+	+
HRS13115-5	HRS	Resistant	+	+	+
HW08022-2	HRS	Resistant	+	+	+
HW12005-6	HRS	Resistant	+	+	+
HW14003-3	HWS	Resistant	+	+	+
HW14011-1	HWS	Resistant	+	+	+
HW14012-1	HWS	Resistant	+	+	+
HW14041-7	HWS	Resistant	+	+	+
KELSE	HRS	Resistant	+	+	+
SEAHAWK	SWS	Resistant	+	+	+
SW08044-11	SWS	Resistant	+	+	+
SW08080-12	SWS	Resistant	-	-	-
SW10029-8	SWS	Resistant	+	+	+
SW10029-8	SWS	Resistant	+	+	+
SW10053-6	SWS	Resistant	+	+	+
SW11DH-119-4	HRS	Resistant	+	+	+
SW11DH-119-9	HRS	Resistant	+	+	+
SW11DH-135-1	SWS	Resistant	+	+	+
SW12021-7	SWS	Resistant	+	+	+
SW12061-3	SWS	Resistant	+	+	+
SW12079-12	SWS	Resistant	+	+	+
SW12079-4	SWS	Resistant	+	+	+
SW12088-4	SWS	Resistant	+	+	+
SW13004-1	SWS	Resistant	+	+	+
SW13016-3	SWS	Resistant	-	-	-
SW13019-1	SWS	Resistant	-	-	-
SW13025-6	SWS	Resistant	+	+	+
SW13032-4	SWS	Resistant	+	+	+
SW13034-6	SWS	Resistant	-	-	-
SW13037-7	SWS	Resistant	+	+	+
SW14046-8	SWS	Resistant	+	+	+
SW14053-16	SWS	Resistant	+	+	+
SW14096-1	SWS	Resistant	-	-	-
SW14124-4	SWS	Resistant	+	+	+
SW14137-3	SWS	Resistant	+	+	+
SW14207-3	SWS	Resistant	+	+	+
SW14210-2	SWS	Resistant	+	+	+
SWBC1306-4	SWS	Resistant	-	-	-
UCDRILBC11-8	HRS	Resistant	+	+	+
WA 8162	SWS	Resistant	+	+	+
WA 8166	HRS	Resistant	+	+	+
WA 8195	SWS	Resistant	+	+	+
WA 8217 (HR08068-2)	HRS	Resistant	+	+	+
WA 8241	HRS	Resistant	+	+	+
WA 8259	HRS	Resistant	+	+	+
WA 8263	HRS	Resistant	+	+	+
WA 8277	SWS	Resistant	+	+	+
WA 8280 CL+	HRS	Resistant	+	+	+
WA 8281	HRS	Resistant	+	+	+
WA 8282	HRS	Resistant	+	+	+
WA 8297 CL+	SWS	Resistant	+	+	+
WA 8298 CL+	SWS	Resistant	+	+	+
WA 8299 CL+	HRS	Resistant	+	+	+
WA 8300 CL+	HRS	Resistant	+	+	+
WA 8301	HRS	Resistant	+	+	+
WA 8302 CL+	HRS	Resistant	+	+	+
WB1035CL+	SWS	Resistant	+	+	+
WB7202CLP	HWS	Resistant	+	+	+
