# Supplementary material for: Reliable DNA Markers for a Previously Unidentified, Yet Broadly Deployed Hessian Fly Resistance Gene on Chromosome 6B in Pacific Northwest Spring Wheat Varieties
Source: Front Plant Sci. 2022 Jun 13;13:779096. doi: 10.3389/fpls.2022.779096 (PMC9234662; doi:10.3389/fpls.2022.779096)
Supplement: Supplementary file 3 [file Table_3.XLSX]

## Sheet: Sheet1
Table S3 - Panel B: 250 lines from TCAP used to determine how rare marker alleles are. Breeding program abbreviations; ALB-University of Alberta, CMT – CIMMYT, MSU – Montana State University, MTB – Agriculture and Agri-Food Canada (Manitoba), SDSU – South Dakota State University, SSK – University of Saskatchewan/Agriculture and Agri-Food Canada, UCD – University of California (Davis), UI – Univer…
Line Name	Breeding Program	kelse6BS_167037	kelse6BS_4554201	kelse6BS_6192634
H0800080	WSU	-	-	-
H0800103L	WSU	-	-	ND
H0800310	WSU	+	+	+
WA8148	WSU	+	+	+
H0900009	WSU	-	-	-
H0900081	WSU	-	-	-
HOLLIS	WSU	+	+	+
HR07005-3	WSU	+	+	+
HR07024-5	WSU	+	+	+
HW080169	WSU	+	+	+
HW090006M	WSU	+	+	+
HW090071M	WSU	+	+	+
KELSE	WSU	+	+	+
MACON	WSU	+	+	+
OTIS	WSU	-	-	-
SCARLET	WSU	-	-	ht
SD4265	SDSU	-	-	ht
TARA2002	WSU	+	+	+
WA8016	WSU	-	-	ht
WA8034	WSU	-	-	-
WA8074	WSU	+	+	+
WA8099	WSU	+	+	+
WA8100	WSU	+	+	+
WA8123	WSU	-	-	+
WA8133	WSU	-	-	ht
9263	CMT	-	-	-
9223	CMT	-	-	ND
9225	CMT	-	-	+
9228	CMT	-	-	ht
9229	CMT	-	-	-
9232	CMT	-	-	-
9233	CMT	-	-	-
9245	CMT	-	-	-
9242	CMT	-	-	ND
9240	CMT	-	-	+
9241	CMT	-	-	+
9262	CMT	ND	ND	ND
9246	CMT	-	-	-
9254	CMT	-	-	ND
9256	CMT	-	-	ND
9252	CMT	-	-	ND
9248	CMT	-	-	-
9247	CMT	-	-	-
9249	CMT	-	-	-
9261	CMT	-	-	ND
BERKUT	CMT	-	-	ND
9258	CMT	-	-	ND
9259	CMT	-	-	+
9260	CMT	-	-	ND
9253	CMT	-	-	-
TREASURE	UI	-	-	-
JUBILEE	UI	-	-	-
UI PETTIT	UI	-	-	ND
IDO629	UI	-	-	-
IDO851	UI	-	-	-
IDO852	UI	-	-	-
WINCHESTER	UI	-	-	-
JEROME	UI	+	+	+
IDO702	UI	+	+	+
JEFFERSON	UI	+	+	+
ALTURAS	UI	-	-	-
CATALDO	UI	-	-	-
LOLO	UI	-	-	-
UI LOCHSA	UI	+	+	+
IDO694	UI	ht	ht	+
IDO686	UI	-	-	-
IDO671	UI	-	-	ht
IDO599	UI	-	-	-
IDO644	UI	-	-	ND
IDO377S	UI	-	-	-
POMERELLE	UI	-	-	ND
IDO696	UI	-	-	-
IDO854	UI	-	-	-
IDO858	UI	-	-	-
IDO868	UI	-	-	-
HAHN-1RS	UCD	-	-	-
HAHN-1RSMA	UCD	-	-	-
ATTILA-1RS	UCD	-	-	-
ATTILA-1RSMA	UCD	-	-	-
UC1110	UCD	-	-	-
PI610750	UCD	-	-	ND
SD4271	SDSU	-	-	-
LASSIK	UCD	-	-	-
UC1682	UCD	-	-	-
SUMMIT 515	UCD	-	-	-
EXPRESSO	UCD	-	-	-
RSI5 YR5 YR15 GPC HMW1	UCD	-	-	-
CLEAR WHITE 515	UCD	+	+	+
SD4277	SDSU	-	-	-
SD4279	SDSU	-	-	-
BLANCA GRANDE 515	UCD	-	-	-
UC896 5+10 LR34 YR18 YR5 GPC	UCD	+	+	+
UC1603	UCD	-	-	-
BLANCA FUERTE	UCD	-	-	ht
UC1395 LR34 YR18	UCD	+	+	+
UC1396 LR34 YR18	UCD	+	+	+
UC1551	UCD	-	-	ND
UC1552	UCD	-	-	ND
UC1554	UCD	-	-	ND
UC1599	UCD	-	-	-
UC1601	UCD	+	ND	+
UC1602	UCD	+	+	+
UC1616	UCD	-	-	-
SD4280	SDSU	-	-	-
UC1618	UCD	-	-	-
UC1642	UCD	-	-	-
UC1643	UCD	+	+	+
10010-20	UCD	-	-	ND
10013-1	UCD	-	-	ND
UC1683	UCD	-	-	-
MN03306-1	UMN	-	-	-
10014/7	UCD	-	-	-
MN03119-4	UMN	-	-	ht
RIL203	UCD	-	-	ND
RIL29	UCD	-	-	ND
HARVEST	MTB	-	-	-
UNITY	MTB	-	-	-
MN07338	UMN	-	-	-
MN07199-6	UMN	-	-	ht
SOMERSET	MTB	-	-	-
IDO687	UI	-	-	-
SNOWBIRD	MTB	-	-	-
AC CADILLAC	MTB	-	-	-
AC SPLENDOR	MTB	-	-	-
SUPERB	MTB	-	-	-
IDO440	UI	-	-	-
WASKADA	MTB	-	-	-
SNOWSTAR	MTB	-	-	-
GLENCROSS	MTB	-	-	-
KANE	MTB	-	-	-
CDN BISON	MTB	-	-	ND
PEACE	MTB	-	-	-
IDO488	UI	-	-	ND
IDO582	UI	ht	ht	+
IDO560	UI	-	-	-
GARNET	SSK	-	-	-
WHITEBIRD	UI	-	-	-
AC ANDREW	SSK	-	-	-
AC DOMAIN	SSK	-	-	-
AC VISTA	SSK	-	-	-
CARBERRY	SSK	-	-	-
AC KARMA	SSK	-	-	-
SC80221V2	SSK	-	-	-
ROBLIN	SSK	-	-	-
SELKIRK	SSK	-	-	-
5600HR	ALB	-	-	ht
5702PR	ALB	-	-	ND
ALIKAT	ALB	-	-	-
BW947	ALB	-	-	-
CUTLER	ALB	-	-	-
LASER	ALB	-	-	-
MCKENZIE	ALB	-	-	-
PARK	ALB	-	-	-
PT765	ALB	-	-	-
SADASH	ALB	-	-	ND
CDC ALSAK	SSK	-	-	-
CDC GO	SSK	-	-	ND
CDC KERNEN	SSK	-	-	-
CDC OSLER	SSK	-	-	-
CDC STANLEY	SSK	-	-	-
CDC TEAL	SSK	-	-	-
CDC UTMOST	SSK	-	-	-
GLENLEA	SSK	-	-	-
NEEPAWA	SSK	-	-	-
RL4137	SSK	-	-	-
AC BARRIE	SSK	-	-	-
AC CRYSTAL	SSK	-	-	-
AC EATONIA	SSK	-	-	-
GP06	SSK	-	-	-
CENTENNIAL	UI	-	-	-
LAURA	SSK	-	-	ND
LILLIAN	SSK	-	-	-
MARQUIS	SSK	-	-	-
RESCUE	SSK	-	-	-
STETTLER	SSK	-	-	ND
THATCHER	MSU	-	-	-
FORTUNA	MSU	-	-	-
MCNEAL	MSU	-	-	-
CHOTEAU	MSU	-	-	ND
VIDA	MSU	-	-	-
MT0802	MSU	-	-	-
DUCLAIR	MSU	-	-	ND
MT1002	MSU	-	-	ND
MT1016	MSU	-	-	-
MT1020	MSU	-	-	ND
MT1027	MSU	-	-	ND
MT1053	MSU	-	-	-
MTHW1060	MSU	-	-	-
MTHW1069	MSU	-	-	-
MT0861	MSU	-	-	-
MT0921	MSU	-	-	ND
MT0945	MSU	-	-	-
CAP151-3	MSU	-	-	ND
CAP34-1	MSU	-	-	ND
MTHW0771	MSU	-	-	ND
MT0415	MSU	-	-	-
MT0813	MSU	+	+	+
MTHW0867	MSU	+	+	+
NEWANA	MSU	-	-	ht
HI-LINE	MSU	-	-	-
ADA	UMN	-	-	ND
MN00261-4	UMN	-	-	ND
MN01333-A	UMN	-	-	-
MN02072-7	UMN	-	-	-
MN02255	UMN	-	-	-
MN03148	UMN	-	-	ND
MN03169-2-062	UMN	-	-	ND
MN03196	UMN	-	-	-
MN03308-4	UMN	-	-	-
MN05141-2	UMN	-	-	-
MN06018	UMN	-	-	-
MN06028	UMN	-	-	ND
MN06075-4	UMN	-	-	ND
MN07098-6	UMN	-	-	-
MN08013-2	UMN	-	-	-
MN08106-6	UMN	-	-	-
LOUISE	WSU	-	-	-
PENAWAWA	WSU	-	-	ND
OKLEE	UMN	-	-	-
RB07	UMN	-	-	-
ROLLAG	UMN	-	-	ND
MN03358-4	UMN	-	-	-
TOM	UMN	-	-	ND
ULEN	UMN	-	-	-
VERDE	UMN	-	-	ND
RUSS	SDSU	-	-	-
OXEN	SDSU	-	-	-
BRIGGS	SDSU	-	-	-
GRANGER	SDSU	-	-	-
TRAVERSE	SDSU	-	-	-
SD3851	SDSU	-	-	-
SELECT	SDSU	-	-	-
SD3997	SDSU	-	-	-
SD4023	SDSU	-	-	-
SD4076	SDSU	-	-	-
SD4112	SDSU	-	-	-
SD4165	SDSU	-	-	-
SD4178	SDSU	-	-	-
SD4181	SDSU	-	-	-
SD4189	SDSU	-	-	-
SD4199	SDSU	-	-	ND
SD4213	SDSU	-	-	-
SD4214	SDSU	-	-	-
SD4215	SDSU	-	-	ND
SD4218	SDSU	-	-	ND
SD4243	SDSU	-	-	-
SD4250	SDSU	-	-	-
SD4253	SDSU	-	-	-
SD4263	SDSU	-	-	-
SD4264	SDSU	-	-	-
