# Supplementary material for: Reliable DNA Markers for a Previously Unidentified, Yet Broadly Deployed Hessian Fly Resistance Gene on Chromosome 6B in Pacific Northwest Spring Wheat Varieties
Source: Front Plant Sci. 2022 Jun 13;13:779096. doi: 10.3389/fpls.2022.779096 (PMC9234662; doi:10.3389/fpls.2022.779096)
Supplement: Supplementary file 4 [file Table_4.XLSX]

## Sheet: Sheet1
List of twenty three candidate genes with high confidence genes status located in the 1.1 Mb window of interest on chromosome 6BS. The “high confidence” status and gene description are defined by the IWGSC Official Annotation Gene Model v1.1.
Gene name	Chromosome	Position start (bp)	Position end (bp)	Gene length	Gene description
TraesCS6B01G008000	6BS	5071319	5072906	1588	F-box family protein
TraesCS6B01G008100	6BS	5101243	5102621	1379	Chlorophyllase
TraesCS6B01G008200	6BS	5282957	5283394	438	Dimeric alpha-amylase inhibitor
TraesCS6B01G008300	6BS	5365387	5368224	2838	Protein kinase domain containing protein
TraesCS6B01G008400	6BS	5523469	5535637	12169	receptor kinase 1
TraesCS6B01G008500	6BS	5554405	5555202	798	F-box family protein
TraesCS6B02G008700	6BS	5683072	5689564	6492	Aristolochene synthase
TraesCS6B02G008800	6BS	5714116	5715260	1144	SKP1-like protein
TraesCS6B02G008900	6BS	5732051	5733590	1539	Receptor-kinase
TraesCS6B02G009000	6BS	5765069	5770187	5118	Receptor-like protein kinase
TraesCS6B02G009100	6BS	5790320	5793270	2950	Protein kinase family protein
TraesCS6B02G009105	6BS	5793738	5796725	2987	Protein kinase family protein
TraesCS6B02G009300	6BS	5807494	5808894	1400	Mitochondrial metalloendopeptidase OMA1
TraesCS6B02G009324	6BS	5836111	5839359	3248	Pseudogene/protein kinase activity
TraesCS6B02G009400	6BS	6002847	6003662	815	F-box protein
TraesCS6B02G009500	6BS	6007723	6008952	1229	F-box protein
TraesCS6B02G009600	6BS	6016318	6019159	2841	Ankyrin repeat family protein
TraesCS6B02G009700	6BS	6023940	6026666	2726	Ubiquitin carboxyl-terminal hydrolase 2
TraesCS6B02G009800	6BS	6028842	6030477	1635	Patatin
TraesCS6B02G009900	6BS	6040713	6042044	1331	F-box protein
TraesCS6B02G010000	6BS	6166412	6168904	2492	DAG
TraesCS6B02G010100	6BS	6194191	6195294	1103	Pathogen-related protein
TraesCS6B02G010200	6BS	6195713	6198645	2932	Leucine-rich repeat receptor-like protein kinase family protein
